# Supplementary material for: A novel linkage map of sugarcane with evidence for clustering of retrotransposon-based markers
Source: BMC Genet. 2012 Jun 28;13:51. doi: 10.1186/1471-2156-13-51 (PMC3443450; doi:10.1186/1471-2156-13-51)
Supplement: Additional file 2 — Genetic information provided by the AFLP, EST-SSR and the retrotransposon scIvana_1- based loci. [file 1471-2156-13-51-S2.xls]

## Sheet: Table Add.
#	Marker type	Code	Number of scorable bands	Number of segregating loci*	Number of single dose markers**	Number of linked markers***	Number of cosegregating groups covered
1	AFLP	E31M49	172	28 (16.2)	22 (78.6)	19 (86.4)	17
2	AFLP	E31M58	120	25 (20.8)	20 (80.0)	13 (65.0)	11
3	AFLP	E32M48	122	26 (21.3)	19 (73.1)	17 (89.5)	15
4	AFLP	E32M50	154	34 (22.0)	26 (76.5)	18 (69.2)	16
5	AFLP	E32M60	137	35 (25.5)	34 (97.1)	27 (79.4)	22
6	AFLP	E33M50	160	19 (11.8)	12 (63.2)	9 (75.0)	9
7	AFLP	E33M58	143	25 (17.4)	20 (80.0)	15 (75.0)	12
8	AFLP	E33M61	148	30 (20.2)	22 (73.3)	19 (86.4)	15
9	AFLP	E35M47	162	31 (19.1)	27 (87.1)	23 (85.2)	20
10	AFLP	E35M48	154	46 (29.8)	40 (87.0)	33 (82.5)	25
11	AFLP	E35M59	123	29 (23.5)	21 (72.4)	17 (81.0)	15
12	AFLP	E35M60	189	48 (25.3)	35 (72.9)	22 (62.9)	17
13	AFLP	E35M62	156	42 (26.9)	33 (78.6)	24 (72.7)	18
14	AFLP	E36M48	128	32 (25.0)	24 (75.0)	16 (66.7)	15
15	AFLP	E37M50	118	34 (28.8)	22 (64.7)	14 (63.6)	10
16	AFLP	E37M58	108	30 (27.7)	20 (66.7)	14 (70.0)	13
17	AFLP	E37M62	147	38 (25.8)	30 (78.9)	21 (70.0)	18
18	AFLP	E38M58	102	19 (18.6)	13 (68.4)	6 (46.2)	6
19	AFLP	E39M60	153	44 (28.7)	33 (75.0)	25 (75.8)	24
20	AFLP	E40M48	123	25 (20.3)	22 (88.0)	12 (54.5)	10
21	AFLP	E40M50	133	25 (18.7)	23 (92.0)	19 (82.6)	16
22	AFLP	E41M49	142	20 (14.0)	17 (85.0)	12 (70.6)	12
Total			3.094	685 (22.1)	535 (78.1)	395 (73.8)	89
Mean			140.6	31.1	24.3	18.0	15.3
Range			102 - 172	19 - 48	12 - 40	6 - 33	6 - 25
1	EST-SSR	ESTA26	4	3 (75.0)	1 (33.3)	1 (100.0)	1
2	EST-SSR	ESTA48	10	9 (90.0)	5 (55.6)	4 (80.0)	4
3	EST-SSR	ESTA53	9	7 (77.8)	5 (71.4)	3 (60.0)	3
4	EST-SSR	ESTA61	5	4 (80.0)	2 (50.0)	2 (100.0)	1
5	EST-SSR	ESTB14	9	4 (44.4)	3 (75.0)	3 (100.0)	2
6	EST-SSR	ESTB55	3	2 (66.7)	1 (50.0)	1 (100.0)	1
7	EST-SSR	ESTB60	8	5 (62.5)	4 (80.0)	3 (75.0)	3
8	EST-SSR	ESTB82	5	3 (60.0)	1 (33.3)	1 (100.0)	1
9	EST-SSR	ESTB94	10	8 (80.0)	6 (75.0)	6 (100.0)	4
10	EST-SSR	ESTB99	4	3 (75.0)	2 (66.7)	2 (100.0)	2
11	EST-SSR	ESTB100	13	11 (84.6)	7 (63.6)	5 (71.4)	5
12	EST-SSR	ESTB118	5	3 (60.0)	3 (100.0)	3 (100.0)	3
13	EST-SSR	ESTB189	5	2 (40.0)	1 (50.0)	1 (100.0)	1
14	EST-SSR	ESTB191	5	4 (80.0)	2 (50.0)	1 (50.0)	1
15	EST-SSR	ESTC80	7	5 (71.4)	4 (80.0)	3 (75.0)	3
16	EST-SSR	CV06	3	3 (100.0)	3 (100.0)	2 (66.7)	2
17	EST-SSR	CV11	6	6 (100.0)	2 (33.3)	1 (50.0)	1
18	EST-SSR	CV22	8	7 (87.5)	5 (71.4)	4 (80.0)	3
19	EST-SSR	CV23	9	8 (88.9)	7 (87.5)	6 (85.7)	6
20	EST-SSR	CV24	7	4 (57.1)	3 (75.0)	3 (100.0)	3
21	EST-SSR	CV29	10	9 (90.0)	5 (55.6)	3 (60.0)	3
22	EST-SSR	CV37	6	5 (83.3)	4 (80.0)	3 (75.0)	3
23	EST-SSR	CV38	9	8 (88.9)	6 (75.0)	6 (100.0)	4
24	EST-SSR	CV46	5	4 (80.0)	2 (50.0)	1 (50.0)	1
25	EST-SSR	CV51	3	2 (66.7)	1 (50.0)	0 (0.0)	0
26	EST-SSR	CV53	7	7 (100.0)	3 (42.9)	1 (33.3)	1
27	EST-SSR	CV58	6	6 (100.0)	2 (33.3)	1 (50.0)	1
28	EST-SSR	CV78	9	9 (100.0)	6 (66.7)	4 (66.7)	3
29	EST-SSR	CV79	7	6 (85.7)	3 (50.0)	3 (100.0)	3
30	EST-SSR	CV86	5	4 (80.0)	1 (25.0)	1 (100.0)	1
31	EST-SSR	CV91	8	8 (100.0)	2 (25.0)	2 (100.0)	2
32	EST-SSR	CV94	4	3 (75.0)	1 (33.3)	1 (100.0)	1
33	EST-SSR	CV100	9	7 (77.8)	6 (85.7)	6 (100.0)	3
34	EST-SSR	CV101	11	11 (100.0)	6 (54.55)	0 (0.0)	0
35	EST-SSR	CV104	6	6 (100.0)	4 (66.7)	2 (50.0)	2
36	EST-SSR	CV106	6	5 (83.3)	2 (40.0)	2 (100.0)	2
37	EST-SSR	CV115	6	5 (83.3)	2 (40.0)	2 (100.0)	2
38	EST-SSR	CV119	5	4 (80.0)	3 (75.0)	2 (66.7)	2
39	EST-SSR	CV128	5	4 (80.0)	2 (50.0)	0 (0.0)	0
40	EST-SSR	CV135	6	3 (50.0)	1 (33.3)	0 (0.0)	0
41	EST-SSR	CV144	5	3 (60.0)	1 (33.3)	0 (0.0)	0
Total			273	220 (80.6)	130 (59.1)	95 (73.1)	47
Mean			6.7	5.4	3.2	2.3	2.0
Range			3 - 13	2 - 11	1 - 7	0 - 6	1 - 6
1	scIvana_1	DIsIvLI	44	14 (31.8)	12 (85.7)	11 (91.7)	9
2	scIvana_1	DIsIvLII	72	11 (15.3)	10 (90.9)	9 (90.0)	6
3	scIvana_1	DIsIvSI	53	16 (30.1)	12 (75.0)	9 (75.0)	7
4	scIvana_1	SIsIvLI	74	27 (36.5)	16 (59.3)	15 (93.8)	9
5	scIvana_1	SIsIvSI	58	10 (17.2)	6 (60.0)	6 (100.0)	5
6	scIvana_1	RIsIvSI	56	9 (16.0)	9 (100.0)	6 (66.7)	5
Total			357	87 (24.4)	65 (74.7)	56 (86.2)	21
Mean			59.5	14.5	10.8	9.3	6.8
Range			44 - 74	9 - 27	6 - 16	6 - 15	5 - 9
Total (AFLP, EST-SSR, scIvana_1)			3,724	992 (26.6)	730 (73.6)	546 (74.8)
* The respective percentages in relation of the number of scorable bands are shown inside brackets
** The respective percentages in relation of the number of segregating loci are shown inside brackets
*** The respective percentages in relation of the number of single dose markers are shown inside brackets
